# Supplementary material for: Trends in Multicomponent Training Research in the Aged Population: A Bibliometric Analysis
Source: Healthcare (Basel). 2024 Jul 27;12(15):1493. doi: 10.3390/healthcare12151493 (PMC11311504; doi:10.3390/healthcare12151493)
Supplement: Supplementary file 1 [file healthcare-12-01493-s001.zip]

Archive with 1 entries (1 files):
- healthcare-3110441-supplementary.pdf
